# Supplementary material for: Bufadienolides from the Skin Secretions of the Neotropical Toad Rhinella alata (Anura: Bufonidae): Antiprotozoal Activity against Trypanosoma cruzi
Source: Molecules. 2021 Jul 12;26(14):4217. doi: 10.3390/molecules26144217 (PMC8305532; doi:10.3390/molecules26144217)
Supplement: Supplementary file 1 [file molecules-26-04217-s001.zip]

Archive with 1 entries (1 files):
- molecules-1253376-supplementary.pdf
